# Supplementary material for: The visual perception of emotion from masks
Source: PLoS One. 2020 Jan 15;15(1):e0227951. doi: 10.1371/journal.pone.0227951 (PMC6961933; doi:10.1371/journal.pone.0227951)
Supplement: S1 File — (XLSX) [file pone.0227951.s001.xlsx]

## Sheet: Happy.txt
Individual participant results for happiness
Participant	Mask1	Mask2	Mask3	Mask4	Mask5	Mask6	Mask7	Mask8	Mask9	Mask10	Mask11	Mask12	Mask13	Mask14	Mask15	Mask16	Mask17	Mask18	Mask19	Mask20	Mask21	Mask22	Mask23	Mask24	Mask25	Mask26	Mask27	Mask28	Mask29	Mask30	Mask31	Mask32
1	0	39.9	0	0	0	100	0	0	0	0	60	70	40	100	0	0	0	0	0	0	0	100	60	50	0	0	0	59.9	100	0	100	100
2	0	0	0	4.9	0	19.8	0	0	0	0	100	0	20	0	5	0.6	20	0	0	0	0	100	0	49.8	39.9	30	0	0	90.1	0	70.3	0
3	0	0	0	0	0	20	0	0	0	0	80	0	0	0	30	0	40	0	0	0	0	100	0	70	0	0	10	80	80	0	60	0
4	0	0	0	35.6	0	0	0	0	27.8	0	93.5	0	10	30.2	65.3	4.9	54.2	0	0	5	0	100	0	65.4	0	12.2	0	0	13.9	3.9	91.1	0
5	0	0	0	0	0	0	0	0	0	0	100	5	0	0	20.3	0	0	0	0	0	0	100	0	50	13.8	0	50.2	7.4	0	0	100	0
6	0	0	0	0	0.2	0	0	0	0	0	44.5	0	0	0	0	0	0	0	0	0	0	91.1	0	50.7	0	0	15.6	0	91.5	0	82.9	0
7	0	0	0	0	1.1	74.6	0	3.9	0.8	0	64.6	5.2	0	84.4	0	0	15.2	0	0	0	0	65.9	0	85.3	0	64.9	80	96.8	90.8	0	100	0
8	10.4	26.8	0	0	0	0	0	0	2.3	0	27	15.2	0	1.4	0	0	27.6	0	0	0	0	83.8	2.3	75.4	0	1.9	70.1	43.3	71.7	0	42.6	7.1
9	0	0	0	0	0	30.2	0	0	0	0	70	50	0.5	0	0	0	0	0	0	0	0	100	0	40.1	0	0	0	50	100	0	50	0
10	0	0	0	0	0	0	0	0	1.6	0	67.2	0	0	0	0	0	0	0	0	0	0	96.5	0	85.1	47.2	0	88.3	0	60.4	0	67.5	0
11	0	0	0	0	0	0	0	0	0	0	0	0	0	0	0	0	0	0	0	0	0	50.1	0	19.8	0	0	0	0	0	0	16.7	0
12	0	5.6	0	0.9	0	6.2	3.5	14.6	0	0	82.6	0	4	49.8	10.7	0	46.1	0	0	13.6	7.6	99.1	8.3	49.7	79.8	4.3	82	93.5	100	0	97.8	0
13	0	0	0	0	0	0	0	0	0	0	70	40.1	0	0	0	0	0	0	0	0	0	100	0	70.1	0	0	65.6	29.8	100	0	80.1	15.5
14	10	0	0	0	9.9	0	0	0	0	0	79.8	10.2	30	4.7	0	0	0	0	0	0	0	100	10.1	79.9	0	49.8	0	40	100	0	90.1	49.9
15	2.3	0	0	0	0.8	14.6	0	0	0	0	86.5	98.7	0.8	0.4	3.6	0	0	0	0	0.5	0	98.8	93.9	85.5	0	0	83.8	67.3	84.4	17	98.6	16.7
16	0	0	0	0	0	0	0	0	0	0	100	100	0	10	100	0	0	0	0	0	0	100	0	100	0	0	50	0	10.1	0	100	30.1
17	0	0	0	0	0	0	0	20.3	0	0	3	83	0	90	0	0	0	0	0	0	0	100	0	100	0	9.9	0	0	19.2	0	100	69.1
18	0	0	0	0	10	20	0	0	0	0	40	0	20	0	25	0	0	0	0	0	0	70	0	60	0	20	20	0	50	0	50	0
19	0	0	0	0	0	0	0	0	0	0	30	19.9	0	0	0	0	0	0	0	0	0	80	0	11.2	0	0	0	9	60	0	59.7	0
20	0	0	0	0	0	0	0	0	0	0	80	80	0	0	0	0	0	0	0	0	0	79.9	0	60	0	0	50	40	59.9	0	80	0
21	15.5	0	2.9	4.1	22.7	72.3	0	34.5	26.2	3.1	64.4	55.2	11.3	5.9	0	7.3	26.2	0	1.5	16.6	0	64.6	0	100	0	85.3	0	19	92.8	0	96.8	36.7
22	0	0	0	0	0	12.7	0	0	0	0	75.9	70.3	0	0	50.2	0	30.5	0	0	0	0	68.7	0	48.7	26.3	0	0	0	60.3	0	75	0
23	0	0	0	0	0	15.4	0	0	0	0	50	14	0	3.9	0	0	0	0	0	0	0	90	14.5	70	0	19.8	40	5.8	30	0	40	0
24	0	0	0	0	0	0	0	0	1.9	0	40.1	60	0	0	0	0	2.2	0	0	0	0	59.9	0	80	10	0	0	0	0	0	69.9	0.8
25	0	20.1	0	0	0	4.8	0	0	0	0	45.4	10.1	0	0	5.1	0	0	0	0	0	0	90	0	25	10.2	0	5	15.6	30	0	60	0
26	0	0	0	0	0	0.7	0	0	0.5	0	30	0	1.7	0	0	0	0.4	0	0	0	0	100	0	77.7	0	0	50	25.7	71.3	0	40	0
27	0	0	0	0	0	0	0	0	0	0	44.8	0	0	0	0	0	0	0	0	0	0	100	0	100	10.1	0	69.9	0	59.9	0	71	0
28	0	0	0	0	0	0	0	0	0	0	50.1	37.4	0	0	0	0	0	0	0	0	0	49.7	0	0	0	0	0	19.4	6.5	0	34.4	0
29	0	13.7	0	0	0	0	0	0	0	0	65.8	20	0	0	0	0	0	0	0	0	0	100	0	81.7	0	10.1	0	16.1	57.5	0	22.9	5.6
30	0	0	0	0	0	0	0	0	0	0	100	0	0	0	0	0	0	0	0	0	0	100	0	100	0	0	0	0	50	0	100	0
31	0	0	0	0	0	54.6	0	0	0	0	40	43.6	0	39.2	0	20.2	0	0	0	0	0	53.7	23.5	33.7	0	18.9	39.3	43.7	34.3	0	75.4	54.4
32	0	0	0	0	0	15.7	0	0	0	0	64.7	0	0	0	0	0	0	0	0	1.4	0	94.2	0	89.8	0	0	0	1	95	0	98.2	0
33	0	9.8	0	0	0	19.8	0	0	19.8	0	89.8	100	0	43.9	44.9	0	0	0	0	0	0	100	0	100	0	100	39.9	100	100	0	100	0
34	0	0	0	0	0	25.8	0	0	0	6.5	81.9	0	0	0	0	8.8	0	0	0	0	0	100	45.3	84.1	0	0	0	0	0	0	0	0
35	0.1	30.1	0	29.9	0	50	0	0	29.9	0	100	0	0	29.9	10.1	49.9	0	0	0	10	0	100	0	30	40	40	60	0	100	0	100	0
36	0	30.9	0	0	0	0	0	10.9	0	0	45.6	40.1	0	0	0	0	0	0	0	0	0	69.9	0	60	0	0	85.2	68.7	82.3	0	90.1	0
37	0	18.8	0	0	0	7	0	0	0	0	78	85.6	0	30.1	0	0	17	0	0	0	0	100	0	77.2	0	0	73.7	37.8	100	0	100	18.5
38	0	0	0	0	0	0	0	0	0	0	89.8	30	0	0	0	0	0	0	0	0	0	100	0	89.9	0	49.9	20.1	19.9	100	0	90	0
39	0	0	0	2.4	0	0	7	0	0	0	73.8	18.2	0	0	12.5	0	0	0	0	0	0	83	0	41.7	0	32.1	0	0	84.5	0	54.5	0
40	0	0	0	0	0	40	0	0	0	0	47	50.1	0	0	0	0	0	0	0	0	0	70	0	40	0	45	0	0	70	0	59.1	30
41	0	0	0	0	0	0	0	0	0	0	82.2	53.2	0	3.4	53.3	0	0	0	0	4.2	0	84	0	12.3	0	0	0	46.3	82.4	0	56.4	0
42	0	0	0	0	0	0	0	0	0	0	100	0	0	0	0	0	0	0	0	0	0	100	0	100	0	0	0	100	100	0	100	0
43	0	0	0	0	0	96.4	0	0	0	0	63.5	0	0	43.2	0	0.2	0	0	0	0	0	100	0	39.5	0	0	42.5	41.7	86.1	0	71.3	0
44	0	42.3	0	0	0	75	0	0	0	0	100	0	0	49.2	0	0	0	0	0	0	0	100	28.2	99.8	0	0	70.2	0	100	0	85.2	0
45	0	0	0	0	0	0	0	0	0	0	100	0	0	0	9.8	0	0	0	0	0	0	100	0	39.9	0	0	9.8	29.9	90	0	39.9	0
46	8.7	15.9	5.5	7.9	6.3	25.7	20.1	17.1	36.1	6	74.2	72	5.8	7.6	24.7	60.2	55.4	6	1.2	36.1	15.3	90	14.5	74.5	40.1	76.6	95.2	17.8	85.3	3.8	80	13.9
47	9.6	0	0	50	5.5	0	0	0	0	0	74.8	0	0	19.9	19.9	0	0	0	0	0	0	84.7	80.2	40.1	0	34.5	69.9	0	40.1	0	100	50.1
48	0	0	0	0	0.4	10.2	0	0	0	0	29.7	55.6	0	19.9	0	0	0	0	0	10.1	0	99.2	0	70.4	0	35.4	30	79.9	49.9	0	80.1	19.9
49	0	47.2	0	0	0.8	0	0	0	0	0	100	31.5	0	0	1.2	0	0	0.8	0	0	0	100	0	37.4	0	0	41.3	0	99.2	0	100	0
50	0	0	0	0.2	0	20	0	0	0	0	37.2	0	0	9.9	0	0	0	0	0	0	0	90	0	79.6	0	0	80.1	19.9	79.9	0	100	0
51	0	0	0	0	0	0	0	0	0	0	63.6	0	0	0	0	0	0	0	0	0	0	65.6	0	25.4	0	0	12.7	0	23	0	82.4	0
