# Supplementary material for: The visual perception of emotion from masks
Source: PLoS One. 2020 Jan 15;15(1):e0227951. doi: 10.1371/journal.pone.0227951 (PMC6961933; doi:10.1371/journal.pone.0227951)
Supplement: S2 File — (XLSX) [file pone.0227951.s002.xlsx]

## Sheet: Sad.txt
Individual participant results for sadness
Participant	Mask1	Mask2	Mask3	Mask4	Mask5	Mask6	Mask7	Mask8	Mask9	Mask10	Mask11	Mask12	Mask13	Mask14	Mask15	Mask16	Mask17	Mask18	Mask19	Mask20	Mask21	Mask22	Mask23	Mask24	Mask25	Mask26	Mask27	Mask28	Mask29	Mask30	Mask31	Mask32
1	100	0	80	0	0	0	0	40.1	0	0	0	0	0	0	100	0	0	0	100	100	0	0	0	0	0	50	0	0	0	0	0	0
2	30.3	15	90	10.1	0	9.9	30	10.3	30.1	5	0	70.1	29.8	30.1	30.1	40.6	20	60	100	30.1	29.9	0	0	30	0	20	9.9	20	0	100	0	80.1
3	90	0	70	80	0	0	100	10	10	0	0	70	0	0	5	70	0	0	90	100	0	0	0	0	0	0	0	0	0	100	0	0
4	100	0	0	69.6	0	0	91.7	83.1	0	26.4	0	34	100	0	4.4	37	0	0	62.9	95.2	24.8	0	0	0	3.8	67.5	0	0	0	83.4	0	4.5
5	90.9	1.2	79.8	0	0	0	0	10	0	0.6	0	29.8	19.9	0	0	30	0	9.6	50.1	90	10.1	0	0	0	0	0	0	0	0	9.8	0	59.5
6	67.1	8.3	79.5	0	0	0	23.3	12.6	15.7	0	0	21.6	8	0	0	61.3	7.4	52.2	76.3	56.2	0	0	0	0	0	20.8	0	0	0	29	0	15.9
7	65.3	7.2	35	15	0	0	84.6	0	34.6	0	11.2	1.3	0	3.8	33.9	0	0	0	0	5.2	14.8	0.7	0	0	0	1.1	0	0	0	0	0	0
8	2.3	0	10.3	0	0	0	0	6	56.9	0	0	0	0	0	0	0	0	0	0	24.7	0	0	0	0	0	0	0	0	0	26.1	0	12.6
9	69.6	0	50.2	0	0	0	0	0	0	0	0	6.1	0	0	10	0	0	0	0	40	0	0	0	0	0	0	0	0	0	80	0	0
10	93.6	0	0	0	0	0	76.1	0	0	0	0	86.2	67.1	0	93.3	0	0	0	0	71.8	0	0	0	0	3.6	0	0.1	0	0	0	0	0
11	29.8	0	0	0	0	0	46.4	20	0	0	0	40	10	20.1	0	19.8	0	23.4	53	0	0	0	0	8.1	10	0	39.9	0	0	84.5	0	20.1
12	83.7	56.9	63.1	33.9	28.4	0	85.2	17.4	81.1	4	10	80.9	49.7	49.8	62.5	28.2	16	44.7	100	83.4	26.4	26.1	8.9	41	0	0.3	0	10.9	0	85.4	9.1	0
13	30.1	0	0	0	0	0	16.3	0	0	0	0	0	0	0	0	0	0	0	100	0	0	0	0	0	0	0	0	0	0	0	0	0
14	49.9	30	40	20.3	50	10.1	69.9	29.8	40	19.8	0	40.1	29.9	19.9	49.9	79.8	20.2	30	49.9	30	10.1	0	16.5	0	30.1	9.9	19.8	0	0	69.9	0	10
15	92.9	47.4	100	0.8	23.4	0	97.1	98.7	100	0	0	0	3	0	25.9	0.8	76.2	86.3	100	94.4	0	0	5.7	0	0	0	22.8	0	0	72.5	0	45.5
16	100	40.4	100	20.1	0	20.3	29.9	9.9	50.3	10.4	0	0	59.9	0	0	100	10.5	89.9	100	49.3	0	89.9	0	0	21.7	0	20	0	0	100	0	19.7
17	4	0	100	0	0	0	8	0	5.4	0	0	0	0	0	7.2	9.8	30	10.1	89.9	10	0	0	0	0	0	0	0	0	0	100	0	0
18	80	0	70	50	10	0	40	10	60	20	0	50	20	0	25	0	40	0	0	70	0	0	0	0	10.1	30	40	10	0	50	0	40
19	40.7	0	74.9	0	0	0	0	0	8	0	0	5	0	0	0	0	0	39.8	60.2	1.2	0	0	0	0	0	0	0	0	0	2.7	0	4.2
20	20	29.9	20	29.9	0	0	40	0	30.2	20	0	0	0	0	30	60	0	30	80.1	40	10.1	0	0	0	20	26.4	0	0	0	70	0	40
21	64.9	0	66.4	48.4	35.9	7.5	38.5	63.6	69.1	34.7	0	36.5	13	9.7	100	49	80.2	46.8	93.7	100	41.2	4.6	0	34.6	16.5	0.1	75.7	46.2	28.9	65.1	16.3	72.4
22	93.3	0	30.8	37.5	4.3	0	9	0	0	0	0	0	0	0	9.8	13.8	9.9	34.3	89.6	28.9	0	0	0	0	0	0	0	0	0	58.3	0	0
23	90	0	30.1	9.8	0	0	5.7	9.8	40	0	0	39.9	15.7	0	30	0	5.8	15.6	65.2	70	5.4	0	0	0	0	5.6	0	0	0	20.1	0	5.6
24	50	20	30	15.6	10.4	0	100	0	11.9	23.8	0	20	49.8	0	69.9	100	13.6	60	30.5	90	15	0	0	20	0	2	100	20	0	70	20.3	13.6
25	5.3	0.7	0	30.2	0	0	15.8	0	9.9	15	0	0	14.4	0	0	0	10.2	9.7	49.5	40.1	5.7	0	0	2	0	5.8	0	0.6	0	70.1	0	0
26	82.2	4.4	93.6	75.6	44.3	0.7	48.2	49.9	74.7	14.5	5.3	63.9	61.2	20.1	70.1	40	14.3	98.3	72.2	71.5	30.1	0	27.4	1.7	0	20.1	9.9	0	2.1	33.9	29.9	20.1
27	79.8	0	84.1	79.7	9.8	0	4.9	0	90.3	0	0	76.1	6.2	20.5	74.8	0	0	0	0	0	10	0	0	0	0	0	0	0	0	92.5	0	0
28	39.5	0	72.7	0	0	0	9.1	0	0	0	0.5	0	0	0	100	0	29.9	0	66.1	38.8	0	18.4	0	0	0	0	0	0	0	58.3	0	32.4
29	44.9	6.3	82.2	14.3	0	0	25.1	4.9	4	6.7	0	3.3	23.6	0.1	25.8	19.9	0	30	54.4	37.1	17.4	0	0	0	0	11.3	0	0	0	91.9	0	0
30	100	0	0	75	0	0	50.1	0	0	0	0	100	25	0	0	0	0	0	100	0	0	0	0	0	0	0	0	0	0	0	0	50
31	53.9	0	38.1	31.3	0	0	54.2	0	55.3	0	0	0	35.3	0	39.3	0	0	40.4	65.2	84.3	25.2	0	0	0	0	16	0	0	0	74.4	14.3	14.9
32	94.6	6	76	35.2	0	4	74.7	65	60.2	0	0	93.9	35.3	0	46.6	72.8	0	0	93.8	90.4	0.4	0	0	0	0	53.1	11	0	0	85.6	0	74.9
33	64.4	0	5.4	30	0	0	89.4	0	0	0	0	0	0	0	0	0	0	0	80	100	14.8	0	0	0	0	0	0	0	0	55.2	0	50
34	0	0	100	0	52.9	0	100	0	0	0	0	54.5	0	0	100	0	0	100	0	26.7	0	0.2	0	0	42	55.5	0	0	0	52.3	64.8	55.7
35	100	65	30.1	0	9.9	0	70.1	75	0	0	0	50	0	19.9	35	0	10.1	100	60.1	90.1	9.9	0	0	0	0	0	0	0	0	0	0	50.2
36	36.9	0	64.7	0	34	0	0	0	67.2	0	0	0	0	21.4	59.8	0	40.1	18.9	90.2	54.5	0	0	0	0	0	0	0	0	0	80.1	0	20
37	100	0	60.1	23.9	0	0	73.2	0	27.4	22.8	0	12	12.4	20.2	30.1	23	0	24.8	100	89.4	30.1	0.5	11.9	0	0	55.2	0	0	0	35.7	0	32.6
38	30.1	29.9	100	0	0	0	70	0	9.9	0	0	0	29.8	20.1	0	39.9	20	50	69.8	80.1	19.9	0	19.8	0	0	0	0	0	0	19.8	0	0
39	74.2	0	53.9	13.3	11.8	0	35.6	12.3	34.9	0	0	53.6	23.9	16.3	12.7	23.5	3.9	64.1	93	57.7	0	0	0	0	0	4.4	0	0	0	45.3	0	2
40	60	0	0	0	0	0	75.3	0	0	20	0	0	6.8	0	30.5	0	0	0	60	40.1	0	0	0	0	0	0	0	0	0	55.9	0	0
41	71.3	0	57	63.4	0	0	41.8	8.4	28.4	0.6	0	45.4	8	3	5.6	7.2	6.7	37.3	72.9	72.6	23	0	0	23.3	0	2.4	0	0	0	82.1	0	28.4
42	100	0	100	0	35.3	0	61.3	0	62.2	25.7	0	58.1	41.2	0	45	47.8	25.9	0	100	28.3	0	0	0	0	0	34.5	0	0.3	0	0	0	58.1
43	82.9	49.1	44.5	19.4	0	0.4	24.7	33.9	0	0	0	19.5	31.8	0	0.4	10.3	0	0	95.4	25.4	20.8	0	0	0.6	0	12.7	0	0	0	81.5	0	24.6
44	80.2	0	0	0	10	0	98.5	0	60.8	0	0	0	8.2	0	0	0	0	0	100	60.3	0	0	0	0	0	73.8	0	0	0	16	0	0
45	100	0.1	9.9	19.9	0	0	79.9	0	0	0	0	90	20.2	0	29.8	9.7	0	0	70.1	50.1	0	0	0	0	0	0	0	0	0	99.7	0	30
46	19.9	34.8	79.8	27	30.1	70	19.8	16.1	26.2	5.8	7.3	25.2	20.1	7.2	69.9	10.1	16.8	89.9	2.2	46.4	43.7	9.9	6.5	5.5	20	24.3	7.3	15.4	16	59.8	5	84.2
47	95	19.9	95.5	14.8	35.5	25.3	84.4	35	65.3	60.2	0	100	95	9.8	10.1	55.2	29.9	100	100	90	39.9	0	0	0	0	0	0	0	0	95.1	0	10.1
48	89.7	0	100	60.1	0	0	19.9	0	40	0	0	35.7	70	10.2	20	0	0	94.9	10.1	59.8	15.2	0	0	0	0	0	0	0	0	40.1	19.9	9.9
49	29.7	30.2	0	98.9	0	15.6	43.9	24.7	11.2	23.5	0	0	39.3	12.2	0.5	59	0	21.4	100	98.5	21.3	0	3.3	30.1	27.5	6.8	0.3	0	0	100	0	69.6
50	100	79.9	100	70.3	29.9	0	100	0	40.1	4.8	0.1	100	9.9	9.7	20.1	29.9	80	69.9	10	80.1	0	0	9.8	0	0	59.8	0	0	0	30	0	0
51	91.2	94	100	78.1	21.6	0	100	100	63.1	25.9	0	100	78.5	17.2	100	51.8	81.6	54.6	100	100	86.7	0	0	0	0	0	0	0	0	100	0	100
