# Supplementary material for: The visual perception of emotion from masks
Source: PLoS One. 2020 Jan 15;15(1):e0227951. doi: 10.1371/journal.pone.0227951 (PMC6961933; doi:10.1371/journal.pone.0227951)
Supplement: S3 File — (XLSX) [file pone.0227951.s003.xlsx]

## Sheet: Anger.txt
Individual participant results for anger
Participant	Mask1	Mask2	Mask3	Mask4	Mask5	Mask6	Mask7	Mask8	Mask9	Mask10	Mask11	Mask12	Mask13	Mask14	Mask15	Mask16	Mask17	Mask18	Mask19	Mask20	Mask21	Mask22	Mask23	Mask24	Mask25	Mask26	Mask27	Mask28	Mask29	Mask30	Mask31	Mask32
1	0	50	0	30	0	0	100	0	0	100	69.8	0	0	0	0	0	0	0	50	0	100	0	60	0	100	0	0	40	50	0	0	0
2	10	20	30.1	5.2	0	0	20	5	0	50	0	19.9	20.1	15.3	19.8	40.3	10	20	90.1	20	100	0	49.7	0	0	20	19.9	29.8	40.4	9.9	0	19.8
3	0	80	0	0	0	0	0	0	39.8	40	30	0	10	0	0	10	0	0	30	0	100	0	100	0	100	0	0	10	0	0	0	30
4	0	81.6	0	0	0	0	0	0	0	12.7	0	0	0	0	0	0	0	0	15.5	0	85.5	0	12.7	33.8	100	13.7	8.6	85	0	0	0	32.9
5	0	70	4.8	0	0	0	0	0	0	100	0	0	60	0.5	0.1	40.2	59.8	0	100	0	100	0	85.2	0	0	0	0	70	9.9	39.9	0	60.9
6	0	67.4	0	0	0	0	0	0	14.6	27	0	0	0	0	0	0	0	0	0	0	35.8	0	52.7	0	47	0	0	31.9	0	0	0	0
7	0	54.7	0	54.8	0	0	64.6	0	0	2.1	70.1	0	0	0	1.6	64.6	0	0	34.3	0	93.1	0	5	0	95.9	0	0	15.2	15.7	1	0	10.8
8	0	0	0	0	0	0	0	0	0	4.5	0	0	0	0	0	0	0	0	35.3	0	77.1	0	0	0	55.5	15.5	0	26.2	0	0	0	0
9	0	70.1	0	0	0	0	0	0	0	49.8	0	0	0	0	0	0	0	0	49.9	0	100	0	20.1	9.8	30.2	0	0	19.9	0	0	0	0
10	0	86.5	27.2	67.3	0	0	0	76.5	36.9	74.7	0	0	0	0	53.3	76	0	0	84.1	0	86.7	0	92.6	0	8	0	0	75.6	0	75.8	0	0
11	0	61.8	0	20	10.2	6.8	20.2	46.2	0	36.8	59.7	9.7	0	0	7.1	0	0	0	23.9	36	100	0	38.9	0	99.9	20.2	0	79.8	60	19.9	0	39.9
12	9.6	0	17.9	81.9	0	0	27.9	13	16.5	38.3	28.3	0	53.7	50	9.2	92.5	14.9	63.6	65.6	34.8	77.9	0	9	4.1	0	32.3	0	11.8	0	2.9	9.8	49.3
13	0	0	0	0	0	0	0	0	0	29.9	0	0	0	0	0	59.9	0	0	0	0	85.7	0	0	0	0	0	0	0	0	0	0	0
14	20.1	49.9	10.1	39.8	44	0	39.9	0	0	69.9	90.1	29	0	40.1	10.1	20.2	10	5	19.9	50	100	29.9	80.1	30	70	0	0	60	0	19.9	0	19.9
15	2	37	0	0.8	0.3	0	0	1.4	0	95.2	0	0	4.5	2.4	0.9	17.5	2.2	25.9	0	2	99.9	0	2.8	1.6	62	0	10.3	72.8	82.1	0	0	45.4
16	0	30	10.3	80	0	0	20.2	9.8	20.1	39.8	21.9	0	10.1	0	0	30.2	0	100	30.3	20.1	100	100	100	0	100	8.2	0	100	0	30.1	0	0
17	9.6	100	0	5.4	0	0	0	0	0	50	0	0	0	0	0	0	0	0	6	49.9	100	0	0	0	100	0	0	5.3	0	0	0	0
18	10	60	0	0	0	0	0	0	0	30	20	0	20	0	0	25	10	0	20	0	50	0	40	0	60	0	0	50	0	0	2.9	20
19	0	29.6	0	20.1	0	0	0	0	0	6.2	0	0	7.8	0	0	0	0	0	0	2.4	60.4	0	0	9.4	10.8	0	0	11.5	1.4	0	1.4	1.7
20	0	60	0	0	15.6	0	30.2	0	40.2	70	0	0	29.8	0	44	50.1	0	0	30	60	90	0	50.1	0	40.1	0	0	0	0	0	0	20
21	28.1	100	30.7	73.7	72.8	10.7	84.9	56.9	66.5	89.7	13.5	63	100	71.6	23.2	75.1	89.9	52.9	26.6	10.8	87.7	13.6	100	0	100	0	33.9	66.4	3.8	17.1	9	44.7
22	0	79.4	3.7	19.9	18.4	0	18	0	20.1	80.4	0	0	74.5	0	9.8	39	0	0	0	59.6	100	0	39.9	0	12.9	35.3	37.8	50.3	0	7.1	0	75
23	0	90	0	14.8	20	0	50.1	5.3	0	60	0	0	30	15.3	0	15	20.1	0	6.5	5.5	80	0	30	1.9	50	0	0	40	0	3.7	0	50
24	30	49.8	0	10.1	39.9	0	0	0	12.7	50	0	0	20	0	39.9	0	19.4	29.9	49.7	10.1	80	0	30	29.9	80	0	0	69.9	40	0	0	0.3
25	10.2	30	20	30.3	0	0	20	0	3.8	15.7	25.1	0	18.2	0	0	5.2	9.8	10.1	50	0	75.2	0	34.3	6.6	10.1	0	0	19.8	37.8	29.9	0	49.8
26	1.4	42.6	40.2	56.4	63.6	0	66.2	20.1	0	35.6	0	5.6	44.8	0	0	9.8	15.4	3.7	26.1	31.9	98.5	0	89.8	0	30	60.3	0	60.1	71.3	15.1	0.8	1.2
27	20.1	80.1	0	0	0	0	0	0	0	85.6	0	0	0	0	0	0	0	0	50.2	0	59.9	0	0	0	90.3	0	0	10.1	0	0	0	59
28	14	41.8	27.4	0	8	3.1	0	0	0	72.6	0	0	31.1	0	9.9	0	31.9	0	9.8	51.3	90.7	9.6	0	0	81.2	29.6	0	80.9	0	0	0	28
29	0	0	0	0	0	0	0	0	6.7	33.2	0	0	0	0	0	0	0	3.9	0	0	62.7	0	74.6	0	25.1	0	0	0	0	0	0	0
30	0	97	0	0	0	0	0	0	0	100	0	0	0	0	0	50	0	50	0	0	100	0	0	0	50	0	0	100	0	0	0	0
31	16.1	25.1	0	40.2	21.7	0	17.3	34.7	20.1	55.3	29.5	0	0	0	0	0	24.9	0	25.4	0	74.2	0	0	0	24.9	0	0	9.9	15.7	0	0	0
32	15.4	94.8	0	0	0	0	0	0	0	74	0	0	25.8	0	16.1	0	25.5	0	54.7	3.6	100	0	74	0	95.8	0	10.1	67.8	5.8	4.9	0	6
33	0	91	0	20	0	0	0	0	0	0	0	0	0	0	0	0	0	0	14.3	0	100	0	24.6	0	100	0	0	0	0	0	0	6.6
34	63.7	89.9	5.4	84.8	0	0	4.9	0	15.4	88.1	84.5	0	74.9	0	0	94.8	0	0	25.8	0	100	0	0	0	0	75.2	0	100	0	53.6	0	0
35	0	100	40	0	0	0	100	40	7.2	50	0	0	0	0	0	0	50.2	40	50	20.1	100	0	100	0.3	50	20.1	0	100	0	19.8	15	30
36	0	0	0	10.2	0	0	0	0	0	39.9	0	0	0	0	0	12	0	0	0	0	75.1	0	40.2	0	61.6	0	0	0	0	0	0	0
37	7.3	75.2	0	28	0	0	0	0	0	12.4	0	0	0	0	0.2	21.7	0	0	16.4	0	87.5	0	85.4	0	40.1	0	0	37	0	0	0	0
38	0	79.8	0	0	0	0	0	0	0	10	0	0	0	0	0	70.1	0	0	0	0	89.9	0	40.1	0	40	0	0	30	0	0	0	0
39	0	36.5	14.7	26.3	0	0	0	0	0	31.9	0	0	15.7	0	0	4.2	0	0	0	0	83.1	0	51.8	0	46	0	0	55.3	0	0	0	28
40	0	65	0	4	0	0	10	0	0	5.5	0	0	0	40.1	29.9	9.9	0	0	70	40.2	45.1	0	69.8	0	30	0	0	45.3	0	0	0	0
41	0	65.1	0	0	4.4	0	2.9	8.6	0	53.5	0	0	7.6	0	0	23.4	5.3	0	0	0	92	0	65.8	0	12.2	33.8	0	55	0	0	0	57.4
42	0	100	0.7	0	0	0	0	0	0	100	0	0	0	0	0	0	54.6	0	0	0.2	100	0	44.6	0	50	0	0	14	0	0	0	25.9
43	0	5.4	0.1	50.9	0.2	0	63.3	0	0	50	0	0.2	69.6	0	0	39.7	0	82.3	34	75	69.8	0	89.8	0	0	0	0.1	0	0	19.9	0	22.6
44	0	0	0	34.7	0	0	0	0	0	40	0	0	18.9	0	0	80	0	0	0	0	100	0	0	0	93.3	0	0	90.4	0	0	9.1	20.1
45	0	91.9	9.1	0	0	0	0	0	0	29.9	0	0	19.9	0	0	10	0	0	9.9	0	100	0	0	0	100	0	0	0.1	0	0	0	0
46	70.1	91.9	39.7	65.3	39.8	53.3	86.8	80.1	63.5	73.7	5.1	2.4	70	34.1	79.8	30.1	44.6	60	95.8	73.3	87.5	1	79.8	5.4	70.1	7.6	7.8	91.4	5.8	79.8	3.1	69.9
47	15	70	15.6	5.2	25.4	0	0	15	34.4	89.9	0	10	0	0	10.1	15.3	10.1	55.8	89.8	20.1	95	0	0	0.3	50	0	0	89.9	0	25.1	0	10
48	0	30	0	0	1.1	0	0	0	0	36.4	9.6	0	0	0	0	75.7	0	0	0	24.5	70.1	0	0	0	100	0	2.2	89.8	0	0	0	0
49	9.7	0	38.8	16.9	0	0	0	34.9	10.1	30	0	0	0	12.8	0.7	9.4	0	0.7	0	0	39.6	0	24.5	52.3	34.5	0	21.2	100	0	0	0	9.6
50	5.5	0	20	0.7	19.9	0	0	70	0	40	0	9.9	20	10.2	0	19.9	0	40	20.1	50	19.9	0	90.1	0	80.1	0	0.7	90.2	0	50.1	0	19.9
51	32	64.3	41.8	31.9	17.9	0	8.7	46.8	9.5	100	39.3	40.3	42.1	0	6.2	26.4	62.6	19.4	100	6.2	100	77.9	100	62.7	100	0	12.9	100	72.7	21	0	8.9
