# Supplementary material for: The visual perception of emotion from masks
Source: PLoS One. 2020 Jan 15;15(1):e0227951. doi: 10.1371/journal.pone.0227951 (PMC6961933; doi:10.1371/journal.pone.0227951)
Supplement: S4 File — (XLSX) [file pone.0227951.s004.xlsx]

## Sheet: Fear.txt
Individual participant results for fear
Participant	Mask1	Mask2	Mask3	Mask4	Mask5	Mask6	Mask7	Mask8	Mask9	Mask10	Mask11	Mask12	Mask13	Mask14	Mask15	Mask16	Mask17	Mask18	Mask19	Mask20	Mask21	Mask22	Mask23	Mask24	Mask25	Mask26	Mask27	Mask28	Mask29	Mask30	Mask31	Mask32
1	0	0	90	0	100	0	0	0	50	0	0	100	0	0	0	100	100	100	0	0	0	0	0	0	0	0	100	0	0	0	0	0
2	30.1	20	100	29.8	69.8	30	40.2	10.6	50	5.1	0	70.2	20.1	15.6	40	40.1	40	100	50	5	30.1	29.7	10.1	49.8	0	10	39.9	29.9	0	69.8	49.8	29.9
3	0	0	80	0	80	0	0	60	10	0	0	0	0	100	0	0	0	100	0	0	0	0	0	0	0	20	20	0	0	0	0	0
4	0	1.3	55.5	0	55.2	6.9	11	40.6	13.7	0	0	0	19.9	0	0	20.4	0	85	0	0	14.3	0	95.1	0	0	0	100	0	0	0	0	0
5	0	0	100	2	80.2	0	0	94.9	59.4	0	0	0	0	71.3	0	6.8	80.6	100	0	10	1.8	0	40.8	0	0	49.5	100	0	21.2	100	0	0
6	0	0	77.5	0	13.5	3.9	0	0	36.6	0	0	0	0	23	0	69.7	82.2	88.9	24.5	0	0	0	0	0	0	0	30.4	0	0	25.3	0	0
7	0	0	100	0	0	1.1	0	0	4.9	0	0	0	0	0	4.3	65.2	1.1	100	0	0	0	1.6	0	0	0	0	0	0	2.3	0	0	1
8	0	0	86.1	0	0	0	0	0	0	0	0	0	0.6	0	0	0	0	82.4	0	0	0	0	0	0	0	0	0	0	0	13.6	0	0
9	0	0	100	0	29.9	9.9	30.2	9.7	19.9	0	0	0	0	5.1	9.8	80	20	100	0	0	0	0	20.2	0.1	0	0	20.1	0	0	0	0	0
10	0	0	92.3	0	62.3	63.6	0	0	22.5	0	0	0	0	76.8	0	0	0	85.7	0	0	0	0	0	0	77.1	0	0.2	0	0	0	0	0
11	0	0	50.3	0	30	16.5	0	0	33.1	0	0	24.1	0	74.3	0	20	30.8	80.1	40.4	0	0	7.8	20.3	0	0	0	38.6	0.1	49.8	29.9	0	0
12	27.3	19.5	91.2	7.5	35.4	24.5	40.5	68.6	0	0	0.1	0	23.4	50.2	6.1	12.4	44.3	100	0	25.7	24.2	0	17.2	0	17.6	0	0	10.4	0	62.7	15.1	0.3
13	0	0	90	0	0	0	0	0	0	0	0	0	0	60	0	11.7	0	9.8	0	0	0	0	29.8	0	0	0	0	0	0	0	0	0
14	0	0	90	0	49.9	20	0	74.5	11.4	0	0	40.3	0	0	29.9	0	30	90	16.9	0	0	0	0	0	49.9	0	59.8	0	0	0	0	0
15	0	92.4	73.2	95.3	97.9	0	65.4	21.1	34.2	1.7	0	34.5	91.1	85.9	84.3	12	45.2	3.7	0	92.1	0	0	83.8	0	0	0	72.7	0	2.6	95.2	0.9	33.5
16	0	0	100	0	20.2	20.1	0	10	30.4	0	0	0	0	19.9	0	0	31	50	9.9	0	0	20	0	0	30.7	20.7	10.2	0	0	29.9	0	0
17	0	0	0	0	2.2	6	0	11.8	20.1	0	0	0	0	0	2.4	40.1	50	19.9	0	0	0	0	0	0	0	0	0	0	0	0	0	0
18	0	0	20	50	0	10	10	60	40	10	0	0	0	20	0	0	0	10	0	0	0	0	0	0	19.9	30	0	0	0	0	0	0
19	0	0	4.9	0	20.2	0	0	0	0	0	0	0	0	39.9	0	0	3.6	16	0	0	0	0	0	0	0	0	19.9	0	1.6	0	0	0
20	50.1	20	100	29.8	40.1	49.9	0	60.1	40.2	0	0	29.8	39.9	60	59.9	40	69.9	90	40.1	0	0	9.9	79.9	0	70	29.6	60	0	30.1	50.1	0	49.7
21	91.9	8.9	82.7	33.5	81.2	26.9	42.2	78.2	52.7	17.5	34.6	27.6	12.2	22.9	65.8	33.5	89.8	100	96.6	74.6	24.9	22.8	66.9	77	20.3	22.5	100	26.9	6.6	6.1	16.5	25.5
22	0	0	68.8	0	30.6	20.5	0	77.4	10.4	0	0	0	0	42.4	0	0	60.8	61.6	0	0	0	0	0	7.7	0	0	60.4	0	0	8.7	0	0
23	0	0	50	0	10	14.1	0	15.1	29.9	0	0	0	0	5.7	15.4	0	40	39.9	0	0	0	0	0	0	0	0	0	0	0	0	0	0
24	0	0	64.7	1.9	69.7	40.1	0	95	54.6	0	0	10	19.9	100	0	79.9	49	80	0	10.1	0	0	29.8	0	9.6	40.1	10	0	9.8	40.1	0	0
25	5.4	0	90	0	70.1	29.8	15	10	20	0	0	0	2.2	29.9	0	25.3	79.9	100	0	9.9	0	0	14.5	0	30.3	9.9	70	0	0	50	0	0
26	11.2	35.2	100	77.3	53.3	61.7	18.3	80.1	20.8	8.8	0	41.9	0	50	69.9	20	10	93.5	37.6	54.8	0	0	25.3	0	0	0	0	0	0	30.8	0	0.5
27	0	0	85	9.5	0	0	9.8	0	0	0	0	12.3	0	0	30	44.5	30.2	0	0	0	0	0	58.6	0	0	0	30	0	0	0	0	0
28	0	0	71.4	0	0	6.5	0	0	0	0	0	0	0	91.8	0	0	55	75.2	0	0	0	0	77.3	28.4	46.3	0	82.3	0	27.4	25.7	0	0
29	0	14.2	92.4	6.2	35.3	100	30.7	35.5	34.2	0	0	33.2	45	64.1	34.5	9.1	53.1	57.3	0	34.9	0	0	66.4	0	9.8	13.5	29.7	0	0	42.6	0	22.2
30	0	0	100	0	0	0	0	50	50	0	0	0	0	50	50	0	100	0	0	0	0	0	25	0	0	0	50	0	0	75	0	0
31	20.4	0	30.5	0	74.7	0	0	0	0	0	0	0	25.3	10.9	0	0	23.8	30	0	25.3	33.8	0	64.9	0	0	0	0	0	0	0	0	0
32	24.2	36.1	100	26.3	75.7	25.1	59.7	69.1	85.8	0	15.5	14.6	0	65.8	72.5	83.6	46.1	100	36.4	6	16.3	0	16.1	0	0	0	75.3	37.2	10.1	73.3	0	25.4
33	0	0	100	0	25	0	26.6	35.6	10	0	0	0	34.4	47.1	5.7	0	84.7	94	0	20.4	12.1	0	0	0	0	0	14.5	0	0	34.5	0	0
34	0	0	100	15.9	44.3	47.3	100	100	44.9	4	0	66	17.6	100	100	16.7	24.9	100	0	15.6	0	0	54.7	0	77.4	15.6	100	0	14.3	52.7	62.5	0
35	10	100	100	50	70.2	50	100	0	0	0	0	70.1	0	50	0	50.1	50.1	100	0	0	0	0	100	29.9	50.1	0	100	0	49.8	100	50	10
36	0	0	80.8	0	54.4	20.5	7.4	0	0	0	0	0	5.4	42.1	9.2	50.8	43.8	89.8	0	0	0	0	0	0	0	0	0	0	0	23	0	0
37	0	0	80	0	31.2	0	21.9	0	9.5	0	0	0	0	59.5	16.5	38.7	0	49.4	4	0	16.2	0	64.5	7.2	0	0	32.3	0	0	0	0	0
38	0	0	70	0	29.8	69.9	0	9.9	0	0	0	0	0	30.1	0	20.1	39.9	69.9	0	19.9	0	0	50	0	0	0	20	0	0	49.9	0	0
39	0	0	21.5	0	25	93.9	0	18.3	7.9	0	0	0	0	43.1	4.9	0	11.3	22.2	0	0	0	0	13.2	14	0	25.8	55.2	0	0	11.4	0	0
40	0	0	80	0	20	0	0	20	64	0	0	0	0	70	0	0	14.1	74.5	0.2	0	0	0	0	0	0	0	75.3	0	0	0	0	0
41	0	0	61.5	2.5	54.5	54.7	35.5	15.8	16.7	0	0	0	8.3	12.7	0	41.5	63.3	93.3	0	0	0	0	27.6	7.1	45.3	6.3	24.9	5.5	4.1	0	0.1	0
42	0	0	70.6	0	86.1	20.8	0	0	0	0.2	0	35.4	0	59.2	24.1	45.7	55.2	76.1	0	0	0	0	0	0	85.2	0	42	0	0	28.5	0	0
43	0	0	45.6	0.6	0.5	0	0	4.1	0	0	0	29.7	0	0	0.6	0	39.2	44.2	0	0	0	0.7	0	0	0	9.8	0	0	0	0	0	0
44	0	0	100	0	0	0	0	7	0	0	0	0	0	0	0	0	0	13.2	0	0	0	0	78.9	0	0	0	0	0	0	0	0	0
45	0	0	80.8	0	10	0	0	79.9	25.1	0.1	0	10.2	0	50.1	9.8	29.8	79.8	100	9.8	0	0	0	19.9	4.4	0	0	30	0	0	0	9.9	0.1
46	30.1	15.6	79.9	12.8	97.7	85.9	35.8	36.7	25.5	6.5	5.8	36.7	10.1	55.8	24.6	49.9	62.3	97.3	5.6	2.1	15.5	6.7	15.5	7.2	10.1	6.3	3.8	14.8	5.6	10.1	2	79.9
47	15	59.9	100	40	85.4	65.3	15	50	45.2	0	0	85.8	15	69.8	29.9	84.7	9.9	100	49.9	10	30	0	0	59.9	29.8	0	69.9	0	80.1	94.3	0	0
48	0	0	100	0	60.1	0	10	50.1	40.2	0	0	0	0	59.9	9.8	0	20.1	100	10.3	4.2	0	0	79.9	2	14.5	25	20.1	0	0	15.4	0	0
49	12.5	6.8	100	16.1	9.8	40.8	36.3	52.7	9.6	0	0	0	17.8	0	11.7	20.7	47.1	99	10.5	0	0	0	0	20.4	17.6	20.7	20.9	0	0	0	0	0.1
50	30	40	40	39.7	10	0	0	9.9	69.9	0	6.9	10.1	9.8	9.8	0	0	0	9.8	0	10	0	0	0	50	0	0	29.9	0	0	0	0	0
51	43.3	18.8	100	14.5	81.2	100	7.7	100	100	0	22	21.5	14.4	100	31.2	77.9	63.9	100	0	59.1	12.7	42.8	59.1	11.3	4.7	0	84.9	42.7	0	75.9	15.2	0
