# Supplementary material for: The visual perception of emotion from masks
Source: PLoS One. 2020 Jan 15;15(1):e0227951. doi: 10.1371/journal.pone.0227951 (PMC6961933; doi:10.1371/journal.pone.0227951)
Supplement: S5 File — (XLSX) [file pone.0227951.s005.xlsx]

## Sheet: Surprise.txt
Individual participant results for surprise
Participant	Mask1	Mask2	Mask3	Mask4	Mask5	Mask6	Mask7	Mask8	Mask9	Mask10	Mask11	Mask12	Mask13	Mask14	Mask15	Mask16	Mask17	Mask18	Mask19	Mask20	Mask21	Mask22	Mask23	Mask24	Mask25	Mask26	Mask27	Mask28	Mask29	Mask30	Mask31	Mask32
1	0	0	0	0	100	100	100	70	0	0	0	0	100	100	100	100	100	100	0	0	0	0	0	50	0	30	100	0	40	0	0	0
2	0	0	90	20	100	49.9	40.1	30	20.3	0	30.1	40	30.3	0	40	40.3	49.8	69.8	0	0	0	50.2	30.1	30.2	49.8	30	40.1	0	70	20	69.8	29.9
3	0	0	0	0	0	90	0	50	0	0	0	0	0	0	0	0	50	0	0	0	0	0	30	10	0	80	70	0	90	0	40	0
4	0	0	23.3	21.9	54.4	65.9	0	30.4	32.9	0	25.4	0	30.8	100	24.5	0	72.3	90	0	0	0	0	0	6.1	20	0	25.9	0	82.9	0	13.6	0
5	0	0.7	10	0	49.9	81.3	0	85.5	0	0	0	0	0.7	100	19.8	13.6	84.2	79.8	0	0	0	30.2	50.6	0	82.4	50.4	50	0	100	22.2	20.5	0
6	0	0	21.2	0	58.8	89.1	0	29.4	41.3	0	0	0	0	76.5	0	28.5	58.6	42.8	0	0	0	36.4	45.7	28.6	35.6	0	86	0	39.4	15.3	12	0
7	0	2.1	85.5	0	74.6	85.1	0	75.7	34.8	0	0	53.4	2.8	0	34.5	65.3	90	100	1.2	15.1	0	0	35.1	0.8	15	55	24.1	0	0	24.9	84	4.6
8	1.7	0	64.2	6.2	37.1	62.5	0	21.5	0	0	0	0	4.2	25.1	6.3	23.9	6.5	54.6	0	0	0	3.2	18.2	13.2	0	17.1	45.6	0	53.5	34.5	25.4	0
9	0	0	100	0	100	100	40.2	49.8	50.1	0	9.9	0	0	35	29.8	80.3	60	80	0	0	0	0	40.1	49.8	0	0	80	0	70	0	90.2	0
10	0	0	56.1	0	91.3	93.1	0	64.7	84.1	0	0	0	0	96.2	0	0	92.5	75.5	0	0	0	0	87.9	0	91.8	0	0	0	35.9	0	86.4	0
11	0	0	30.4	0	59.5	100	0	0	0	0	0	0	0	50.1	0	0	50.5	40.2	0	0	0	6.5	0	0	0	0	30	0	100	0	0	0
12	0.3	23.1	63	8.6	92.8	85.4	0	90.3	0	0	0	25.6	20.1	50	28.2	47.4	88.8	98.9	0.2	10.9	0	44	22.6	0	100	75.1	61.3	28.2	75.2	20.2	94	0
13	0	0	0	0	76	52.9	0	65.4	0	0	0	0	9.8	40	10	47.1	88.2	77.4	0	0	0	0	11.9	0	90	34.5	0	0	0	0	0	0
14	0	0	59.8	10.5	59.9	80.1	49.9	79.8	69.8	0	0	50.2	0	0	39.8	0	20.1	70.1	0	20.1	0	0	0	0	60.1	29.8	70.1	0	69.9	19.9	40	0
15	0	0	84.7	2.5	94	100	96.2	1.3	0.2	6.2	57.7	22	3	76.1	34.2	98.4	96.4	96.2	0	2.9	0	0	96.3	73.9	0.4	4.3	71.5	0	92.6	98.1	99.6	0.3
16	10.1	9.7	21	0	100	100	49.8	100	0	0	0	40.1	0	50.1	100	0	100	100	0	0	0	10.1	30.1	20	100	100	100	0	100	0	19.9	0
17	0	0	0	0	100	97.7	0	91.6	5.9	0	0	2.3	0	10	30.2	40	50	20	0	0	0	0	0	0	0	0	0	0	100	0	2.2	0
18	0	9.9	0	0	70	70	0	30	0	0	40	20	20	60	50	0	40	90	0	0	0	30	20	40	0	20	0	0	50	0	50	0
19	0	0	0	0	59.3	35.9	0	7	0	0	0	0	0	39.9	0	0	7	10	0	0	0	0	0	0	1.4	0	30.5	0	6	0	0	0
20	0	0	80	0	70	69.8	0	80	0	0	40.1	39.9	39.9	70	30.1	20.5	70	60	2.5	0	0	50.2	40	29.9	50	49.9	60	0	80	60.1	39.6	0
21	43.7	4.8	84.1	17.4	88.1	73.2	84	77.8	80.1	24.8	67.1	36.1	64.3	100	72.2	82.8	98.2	95.5	26.2	75.6	81.4	53.2	0	70.8	67.3	7.5	100	24.3	98	0	57.7	15.2
22	0	0	0	0	100	81.1	40.7	54.6	50.2	5	0	20	0	78.5	41.8	30.9	45.1	61.6	14.6	0	20	0	25.1	30.6	89.7	0	70	0	53.4	37	13.4	0
23	0	10.1	5	0	70	80	0	20	34.1	0	20.3	10	14.2	49.8	40	25	4	10	0	0	0	5.2	9.9	10	30	0	30	0	50	0	20	0
24	0	0	69.4	0	70	95	20.3	90	4.3	0.5	0	9.9	20	100	10.1	0	68	0	0	9.9	0	0	20	29.9	0	39.8	40.1	0	19.9	30	40.2	0
25	0.2	0	75	0	80.1	45.9	19.8	20	9.7	0	0	0	0	50.1	25	19.9	70.2	90	0	0	0	0	6.1	14	50	10.2	80	0	8.6	15.7	50.1	0
26	10.6	23.1	95.3	49.1	78.4	99.5	37.9	70.2	51	0	40.1	51.8	11.7	80.1	64.8	39.9	43.6	91.8	64.7	11.9	0	41.1	35.1	56.7	5.1	29.9	59.4	0	72.4	38.3	70	0.7
27	0	0	0	5.9	100	91.1	86.8	29.7	3.9	0	0	33.4	50.1	100	24.4	73.4	76	100	0	0	0	0	22.5	0	0	0	59.5	0	70.8	9.9	35.6	0
28	0	34.4	20.1	0	69.1	93.2	70.2	22.8	25.7	0	34.5	16.7	0	60.6	0	39.1	34.1	55.4	0	0	0	0	49.7	44.4	61.5	32.1	45.1	0	73.3	0	40.2	0.5
29	0.1	0	62.6	0	100	56.9	23.8	80.4	25.7	0	0	5.3	24.8	56.5	57.3	20	85.4	67.8	0	0	0	10.1	60	12.6	22.1	47.1	13.9	0	32.8	13.7	8.6	0
30	0	0	0	0	100	100	0	0	50	0	0	0	0	50	0	0	0	50	0	0	0	0	75	0	50	0	50	0	50	25	0	0
31	0	0	20	14.5	40.4	34.3	24.3	16.1	0	0	0	24	0	24.6	19.9	0	60.3	85.1	0	0	0	28.5	57.6	12.2	0	23.4	30	0	84	14.3	33.5	0
32	0	5.2	35	0	84.7	44.9	46.6	64.4	17	0	4.6	0	0	94.7	94.2	73	74.1	65.9	0	0	0	0	0	73.5	0	72.2	99.9	0	54.9	0	55.1	0
33	0	0	80	0	85	100	16.4	55.1	50.1	0	9.9	0	37	18.5	14.8	80	65.6	85.4	0	0	0	25.5	24.6	54	80	16.6	90.2	7.3	100	0	54.5	0
34	0	0	50.1	0	100	100	52.2	100	76.9	0	0	0	0	100	52	0	100	100	0	0	0	44.6	64.7	0	100	0	100	0	100	13.3	100	0
35	0	0	100	0	70	100	50.1	100	0	0	0	0	0	49.9	50.2	49.8	50.1	100	0	0	0	0	100	0	29.9	0	100	0	100	100	100	0
36	0	10.6	47.4	0	45.3	85.2	55.5	67.1	0	0	0	0	26.6	7.2	0	30.5	88.2	51.8	0	0	0	0	29.9	0	0	59.9	20.5	0	10.1	0	10.1	0
37	0	0	29.6	0	100	100	0	100	41.6	0	11.4	0	0	62.1	34.8	61.2	100	87.5	0	0	0	0	0	0	0	12.9	49.5	0.2	28.6	0	32.3	0
38	0	0	0	0	100	50	0	89.9	20.1	0	0	0	0	79.8	0	0	70	29.8	0	0	0	0	59.8	0	0	0	40.1	0	20	29.9	30	0
39	0	0	19.9	0	74.4	61.9	0	30.1	12	0	0	0	23	54.2	11.8	0	31.2	54.7	0	0	0	0	22.2	20.9	37.3	22.9	76.9	0	54.6	15.2	0	0
40	0	0	0	0	60.1	55.2	0	70.1	46.5	0	0.1	5	0	0	0	5	60	29.8	0	0	0	0	0	0	0	7.1	30	0	10.1	0	6.2	0
41	0	0	5.2	8.9	94.2	96.6	42.6	53.1	54	0	6.8	0.1	8.6	31.8	0	44.2	82.6	54.2	0	0	0	0	0	33.2	83.9	33.9	45.4	0	62.4	0	22.7	0
42	0	0	0	75.9	100	100	0	100	38.5	0	0	0	0	81.5	100	56.5	100	77.1	0	0	0	0	10	59.5	100	0	67.8	0	47.7	30.5	29.8	0
43	9.5	31	83.9	0.2	82.3	94.6	1.2	86.4	0	0	0	0	0	96.5	27.5	48.5	78.4	87.4	0	0	0.5	0	0	50.2	92.3	0	89.3	0	71.1	0	0	0
44	0	0	100	0	100	100	1.5	68.6	30.4	0	0	20	50.2	19.9	67.4	70.1	100	72	0	0	0	0	32.9	0	98.6	0	31.9	0	0	0	100	0
45	0	0	2.3	0	100	91.5	0	79.9	75	0	0	0	0	80	10.1	30	79.9	19.8	0	0	0	0	0	90	0	100	100	0	10	0	70	0
46	20.1	35.7	79.9	54.3	96.7	96.2	85.2	80.1	67.8	7.3	47.5	63.9	50.1	83.8	86.7	59.9	82.5	87.4	4.3	4.2	43.9	69.9	6.1	66	5	26.3	86.2	14.2	78	40	70.6	39.8
47	0	40.1	75.7	40.1	100	85.1	0	80	25.2	0	0	35.2	0	80.1	59.6	54.6	50.1	100	10.1	0	10.1	20	60	80	85	50	69.8	0	100	55.2	70	0
48	7.2	0	100	20	79.9	100	70	79.9	80	0	0	49.9	20	80.1	79.9	80	74.3	100	50	0	4.5	0	60.1	0	6.7	100	70	0	69.8	49.8	15.6	0
49	0	0	100	0	51.5	99.7	0	28.7	1.6	0	0	0	0	0	0.6	0	29.1	10.2	0	0	0	5.4	5.8	16	20.2	59.1	66	0	10.3	0	26.1	0
50	0	9.9	0	5.3	59.9	100	5.9	40	20	0	80.8	0	70.1	90	80.2	10	100	30	0	0	0	0	29.7	0	10.2	40.1	89.8	0	39.9	0	20	0
51	0	0	40.4	10.9	85.7	99.1	0	64.9	84.8	0	9.8	0	0	100	17.6	0	62.1	100	0	0	0	0	35.6	32.4	0	0	100	0	74.7	0	33.4	0
