# Supplementary material for: The visual perception of emotion from masks
Source: PLoS One. 2020 Jan 15;15(1):e0227951. doi: 10.1371/journal.pone.0227951 (PMC6961933; doi:10.1371/journal.pone.0227951)
Supplement: S6 File — (XLSX) [file pone.0227951.s006.xlsx]

## Sheet: Disgust.txt
Individual participant results for disgust
Participant	Mask1	Mask2	Mask3	Mask4	Mask5	Mask6	Mask7	Mask8	Mask9	Mask10	Mask11	Mask12	Mask13	Mask14	Mask15	Mask16	Mask17	Mask18	Mask19	Mask20	Mask21	Mask22	Mask23	Mask24	Mask25	Mask26	Mask27	Mask28	Mask29	Mask30	Mask31	Mask32
1	0	0	0	100	0	0	100	0	100	100	0	0	0	0	0	100	0	0	50	0	100	0	90	0	50	0	0	0	0	100	0	0
2	20.1	19.9	90	19.9	70	20	30	30	19.9	20	0	39.9	19.8	0	40.1	40.5	40	70.1	90	29.9	100	10	80.2	20.2	30	30	19.9	40.1	50.1	70	39.5	29.9
3	0	15	0	0	0	0	0	0	60	40	0	40	80.2	0	0	0	0	0	30	0	40	0	30	0	0	0	0	0	0	0	0	50
4	0	20.1	0	17.1	0	0	0	0	0	66.7	0	45	1.8	0	0	39.2	0	8.8	6	0	0	0	45.1	0	10.2	0	0	7.5	0	0	0	48.8
5	0	49.9	76.6	30	0	0	69.9	0	0	19.9	0	19.8	40.5	0	0	92.4	0	10.8	100	0	60.3	0	0	0	0	0	0	0	0	0	0	70.2
6	8.4	22.9	52.5	41.6	0	0	0	0	35.7	39.2	0	0	24.5	0	0	0	0	34.1	3.6	6.9	69.3	0	6.1	0	0	36.6	0	33.4	0	0	0	0
7	0	2.1	0	45.5	0	0	1.9	0	0	75.1	4.9	8	0	0	6	5.7	0	0	7.1	1	96.6	9.1	64.5	0	54.8	0	0	5.3	0	55.3	0	51.3
8	0	0	27	59.9	0	0	75.5	0	0	23.3	0	0	45.1	0	0	0	0	0	66.2	0	41.5	0	0	0	63.8	0	0	0	0	0	0	0
9	0	39.8	0	100	0	0	49.7	0	10	39.8	0	0	49.7	0	0	0	0	0	39.8	40.1	40	0	100	0	0	0	0	0	0	0	0	10.3
10	57.6	67.2	0	75.2	0	0	73.6	0	27	91.1	72.3	0	76.6	0	0	73	0	54.5	77.3	65.2	86	0	14.2	0	0.4	95	0	0	0	84.6	0	0
11	8.6	68.3	10.5	82.4	5.5	0	20.5	0	54.8	6.6	32.3	20.1	59.9	10.2	0	28	10	20.1	70	19.6	50	0	80	5.2	29.8	39.8	0	0	20.2	30.2	5.6	73.3
12	58	66.8	26.7	62.5	54.7	15.6	51.3	56.6	46.1	80.7	0	40.8	76.3	49.8	71.7	93	9.5	27.4	87.3	62.4	66.8	13.6	58.6	38.5	0	25	0	5	1	46	6.2	48.4
13	0	30.2	4.8	20.2	0	0	30	0	79.9	70.1	0	0	0	0	5.3	12.9	0	0	0	30.1	0	0	0	0	0	0	0	0	0	40	0	0
14	20.1	39.9	54.8	60.1	39.8	10	80.1	74.4	59.9	80	30.1	40	0	20.1	60	19.9	10.1	40	30	79.9	69.8	15.3	60	10.1	62.4	10.1	0.1	39.8	0	30	0	30
15	0	17.1	73.3	25.5	5.5	0	40.1	0	54	96.8	0	38.8	40	0.6	48.2	29.4	25.2	27.3	53.4	81.8	100	0	0.5	0.5	95.1	51.9	0	27	47.7	14.8	0	0
16	50.1	30.8	40.4	100	0	0	100	0	100	30.3	0	0	30.2	0	0	40.2	0	20	100	40.2	59.6	10	19.9	0	0	0	0	30	0	59.5	0	19.7
17	0	0	0	5.6	0	0	0	0	6.2	10	0	0	0	0	0	0	0	0	10	10	0	0	4.6	0	0	0	0	10	0	0	0	0
18	10	30	10	0	10	0	50	0	0	40	0	30	20	20	0	75	10.1	0	80	30	50	0	40	0	10	0	40	40	0	50	0	40
19	0	28	0	2.4	0	0	30	0	0	0	0	0	18.4	0	0	0	0	10.1	0	0	4.1	0	59.8	0	0	0	0	0	0	0	0	1.4
20	60.1	60	60	19.8	0	19.8	70	0	70	39.9	0	0	0	0	50.1	70	0	50	0	15	0	0	60	0	0	0	0	0	0	0	0	0
21	51.8	83.6	63.1	100	87.8	64.7	75	62.6	98.8	92.7	1.9	38.1	78	82.5	26.5	100	30.4	56.1	57.7	39.4	100	6.9	87.8	0	87.9	2.5	47.6	63.4	6.5	65.8	28.7	57.7
22	5.3	69.5	49.8	65.1	50.1	0	72.1	12.8	30.1	72.1	9.3	46.7	82.6	23.6	0	70.8	0	25.9	38.2	33.4	39.2	0	55.1	0	30.2	29.2	9.9	32.2	0	68	0	40
23	1.7	19.8	30	40	0	0	40	50	5.3	20	0	24.2	60	1.4	49.8	80	60	4.7	25.6	5.3	50	0	50	0	39.9	34.9	0	15.2	0	34.9	0	30
24	20.6	70	30.3	4.7	60.1	10.1	30.5	0	78.1	39.9	0	30	70.3	20	40.1	0	2.7	0	69	3.7	90	20.2	0	0.1	90.1	0	0	40.2	29.8	0	0	18.8
25	14.9	16.6	30	79.4	0	0	29.6	0.5	10.1	24.8	0	0	10	0	0	15.5	20.1	26.6	39.9	0	30.1	0	53.9	0	0	4.7	0	4.6	0	24.9	0	9.8
26	45.7	25.9	93.1	31.6	24.8	0	55.9	29.6	31.3	24.3	0	68	68.6	30.6	45.8	80	0	94	44.2	46.1	72.9	0	30.4	0	0	50.2	0	10	15.2	31.2	0	0
27	0	70.1	0	0	0	0	0	0	0	39.9	0	0	0	0	0	11.3	0	0	50.5	64.2	79.9	0	39.6	0	0	0	0	0	0	0	0	24.9
28	12.7	69.2	0	93.3	23.4	0	12.6	0	41.4	44	0	5.7	62	0	0	93	0	30.6	20.7	55.5	38.3	29.8	80.2	53.1	16.3	0	0	15.6	0	0	0	38.2
29	25.3	30	24.6	90.7	0	0	10	0	83	25.9	0	2.5	10.1	0	0	50.1	8.1	0	16.8	0	47.7	0	48.7	0	7.2	13.6	0	0	0	6.9	0	4.7
30	0	3	0	25	0	0	49.9	50	0	0	0	0	75	0	50	50	0	0	0	100	0	0	0	0	0	100	0	0	0	0	0	50
31	0	0	74.4	14.1	0	0	0	0	30.7	43.7	0	0	0	0	0	40.1	82.6	39.8	0	0	39.3	0	38.2	0	0	0	0	0	0	0	0	0
32	25.7	47	25.1	85.8	64.9	0	0	0	36.2	65	0	0	0	0	26.4	55.7	4.6	55.6	83.2	0.3	74.8	0	84.6	0	14.5	0	25.9	74.4	0	6.2	0	15.6
33	47.2	95	0	49.8	0	0	5.4	0	0	100	0	0	0	0	0	0	0	0	25.8	5.3	100	0	5.2	0	35.5	0	0	0	0	37.2	0	45.7
34	100	90	36.6	93.6	0	0	0	0	15.7	88.2	0	0	100	0	0	95	0	0	100	100	100	0	0	0	0	17.1	0	100	0	78.5	0	0
35	0	100	100	30.1	49.9	0	50.1	100	39.9	10	0	40.1	100	0	0	0.2	0.6	0	99.1	100	100	0	100	0	0	0	0	50	0	39.9	0	0
36	0	0	67.5	69.6	17.2	0	0	0	9.8	21.4	0	0	34.4	0	19.7	0	0	20	53	0	29.7	0	71	0	0	0	0	0	0	4.5	0	10
37	0	0	50.7	6.9	0	1.7	0	0	0	0	0	0	4.2	0	2.8	7.9	0	0	6.1	0	69.9	0	77.2	0	36.7	0	0.7	2.9	0	34.5	0	0
38	0	40	30.1	0	0	0	19.9	0	0	9.9	0	0	10.1	0	0	40	0	20	39.8	0	39.8	0	49.8	0	29.8	0	0	0	0	30	0	0
39	0	64.5	44.1	29.1	0	0	0	0	0	4.8	0	0	5.3	0	0	22.4	0	0	0	0	0	0	42.8	0	0	0	0	34.4	0	0	0	17.5
40	0	15.1	0	9.1	0	0	0	0	0	0	0	0	46	0	7.9	45.7	0	0	30.1	7.8	0	0	20	0	10	0	0	0	0	0	0	0
41	41.9	28.1	15.8	64.3	33.8	0	6.8	0	6.7	47.4	0	23.3	53.2	0	0	0	13.9	16	82.4	73.5	82	0	36.2	0	0	0	0	0	0	15.1	0	73.3
42	47.1	57.5	0	84.2	0	0	0	0	0	0	0	36	85.4	0	0	62.3	0.1	0	52.1	20.6	45.4	0	15.8	0	55	52.7	0	0	0	100	0	58.5
43	36.3	0	0	0	0	0	85.4	0	63.4	50.1	0	0	0.4	0	65.9	49.9	18.6	76.3	0	33.8	49.9	0	59.6	0	0	0	0	0	0	50.1	0	64.1
44	0	0	19.6	40	0	0	0	3.4	0	60.5	0	0	41.9	0	11.2	29.9	0	79	0	0	0	0	7	0	7	0	0	30	0	10.9	0	0
45	0	9.9	0	40	0	0	0	0	0	20.1	0	0	49.8	0	0	46.6	0	0	79.8	49.4	0	0	49.6	0	0	0	0	0	0	8.8	0	10
46	70.2	73.5	96.3	73.6	50.1	78.3	94.2	90.3	54.5	15.6	8.3	55.9	60	26.3	87.2	39.9	15.6	97.2	98.2	95.7	94.5	4.7	7.9	15.5	60	30	7.8	6.8	8.2	70	1.7	70.3
47	70	90	100	59.8	66.1	0	0	90	85	70.1	0	100	65	50	89.9	90	30.1	85	94.4	39.9	80	0	89.8	10.1	60	0	50.1	90.1	0	94.6	0.1	0
48	0	69.9	0	5.4	0	0	1.1	21.1	17.2	100	0	0.6	0	0	0	100	5.5	0	100	75.4	80	0	40.1	0	70	0	0	0	0	26	1.2	30.1
49	37.4	10.1	10.9	17.9	0	0	11.5	34.6	41.3	31	0	10.4	15.6	0	0.6	0.7	12.6	7.7	10.3	20.5	28.7	0	52.6	0.5	23.9	0	1.5	0	0	0	0	16.4
50	9.9	70	50	60	29.9	0	70	9.9	4.8	59.8	0	0	80.1	0	50	100	0	59.9	69.9	80.4	100	0	20.1	10.1	9.9	0	30.1	0.2	0	90	0	70.1
51	24	42	71.8	49.3	10.9	0	10.7	52.2	74	100	32	26.3	26.2	3.7	6.6	83.8	43.5	24.4	38.6	20.1	80.3	35.3	100	13.9	100	0	0	25.8	55.7	8.6	0	18.7
